# Supplementary material for: Overview of Available Functioning Data in Switzerland: Supporting the Use of Functioning as a Health Indicator Alongside Mortality and Morbidity
Source: Int J Public Health. 2024 Aug 14;69:1607366. doi: 10.3389/ijph.2024.1607366 (PMC11349544; doi:10.3389/ijph.2024.1607366)
Supplement: Supplementary file 1 [file DataSheet1.zip]

Archive with 2 entries (2 files):
- Supplementary File 1.docx
- Supplementary File 2.xlsx
