# Supplementary material for: Overview of Available Functioning Data in Switzerland: Supporting the Use of Functioning as a Health Indicator Alongside Mortality and Morbidity
Source: Int J Public Health. 2024 Aug 14;69:1607366. doi: 10.3389/ijph.2024.1607366 (PMC11349544; doi:10.3389/ijph.2024.1607366)
Supplement: Supplementary file 1 [file DataSheet1.zip › Supplementary File 2.xlsx]

## Sheet: Table S4 FC
International Journal of Public Health Supplementary file 2 Overview of available functioning data in Switzerland: supporting the use of functioning as a health indicator alongside mortality and morbidity. ﻿ Table S4. Results of the linking to the International Classification of Functioning, Disability and Health (ICF) for the functioing components for all data sources. (Overview of available fun…
Item identifier	Wording of item or instruction	Response options	Perspective adopted	Categorization of response options	Main concept	Additional concept	ICF Code of main concept	ICF Code of additional concept	Comments
Data source: Survey of Health, Ageing and Retirement in Europe
PH005_LimAct	For the past six months at least, to what extent have you been limited because of a health problem in activities people usually do?	Severely limited Limited, but not severely Not limited	Descriptive	intensity	Daily activity		d230 carrying out daily routine
PH084_TroubledPain	Are you troubled with pain?	Yes No	Descriptive	Confirmation	Pain		b280 Sensation of pain
PH085_PainLevel	How bad is the pain most of the time? Is it..	Mild Moderate Severe	Descriptive	intensity	Pain		b280 Sensation of pain
PH043_EyeSightDist	How good is your eyesight for seeing things at a distance, like recognising a friend across the street[using glasses or contact lenses as usual]? Would you say it is...	Excellent Very good Good Fair Poor	Descriptive	Intensity	Seeing at a distance		b21000 Binocular acuity of distant vision	e1158 Other specified products and technology for personal use in daily living_Corrective eyewar
PH044_EyeSightPap	How good is your eyesight for seeing things up close, like reading ordinary newspaper print[using glasses or contact lenses as usual]? Would you say it is...	Excellent Very good Good Fair Poor	Descriptive	Intensity	Seeing at close range		b21002 Binocular acuity of near vision	e1158 Other specified products and technology for personal use in daily living_Corrective eyewar
PH046_Hearing	Is your hearing[using a hearing aid as usual]...	Excellent Very good Good Fair Poor	Descriptive	Intensity	Hearing functions		b230 Hearing functions	e1158 Other specified products and technology for personal use in daily living_Hearing aid
PH048_HeADLa	Please look at card 11. Please tell me whether you have any difficulty doing each of the everyday activities on this card. Exclude any difficulties that you expect to last less than three months.	1. Walking 100 metres 2. Sitting for about two hours 3. Getting up from a chair after sitting for long periods 4. Climbing several flights of stairs without resting 5. Climbing one flight of stairs without resting 6. Stooping, kneeling, or crouching 7. Reaching or extending your arms above shoulder level 8. Pulling or pushing large objects like a living room chair 9. Lifting or carrying weights o…	Description	Confirmation	1) Walking 100 m 2) Sitting for long time 3) Getting up from chair after long time 4)Going up many stairs without resting 5) Going up one flight of stairs w/o resting 6a) Stooping 6b) Kneeling 6c) Crouching 7) Reaching above shoulder level 8)Moving large objects with arms/hands 9) Lifting and carrying heavy weight 10) Fine finger movement		1) d4500 Walking short distance 2) d4153 Maintaining a Sitting position 3) d4104 Standing 4) and 5) d451 Going up and down stairs 6a) d4105 Bending 6b) d4102 Kneeling 6c) d4101 Squatting 7) d4458 Other specified hand and arm use_Reachiing above shoulder level 8)d445 Hand and arm use 9) d430 Lifting and carrying objects 10) d440 Fine hand use		Length of time sitting/standnig, amount of stairs, and weight info or info about size is NC
PH049_HeADLb	Please look at card 12. Please tell me if you have any difficulty with these activities because of a physical, mental, emotional or memory problem. Again exclude any difficulties you expect to last less than three months.	1. Dressing, including putting on shoes and socks 2. Walking across a room 3. Bathing or showering 4. Eating, such as cutting up your food 5. Getting in or out of bed 6. Using the toilet, including getting up or down 7. Using a map to figure out how to get around in a strange place 8. Preparing a hot meal 9. Shopping for groceries 10. Making telephone calls 11. Taking medications 12. Doing work a…	Description	Confirmation	1. Dressing 2. Walking within a room 3. Washing oneself 4. Eating 5. Getting in or out of bed 6. Toiletting 7. Using a map 8. Cooking 9. Shopping 10. Telephoning 11. Taking medication 12. Housework; gardening 13. Managing money 14. Moving outside of the home; Using public transportation 15. Doing laundry	6. Sitting and standing	1. d540 Dressing 2. d4600 Moving around within the home 3. d510 Washing oneself 4. d550 Eating 5. d410 Changing basic body position 6. d530 Toiletting 7. NC; b1141 Orientation to place 8. d630 Preparing meals 9. d6200 Shopping 10. d3600 Using telecommunication devices 11. d5702 Maintaining one's health 12. d640 Doing housework; d6505 Taking care of plants, indoors and outdoors 13. d860 Basic econ…	6. d4103 Sitting and d4104 Standing	Could be also b1141 Orientation to place but use of map is NC.
CF103_Memory	How would you rate your memory at the present time? Would you say it is excellent, very good, good, fair or poor?	Excellent Very good Good Fair Poor	Descriptive	Intensity	memory		b144 Memory functions
CF841_ProxyMemory	Now I would like to ask some questions to you (as the one who answers on behalf of the Respondent). Part of this study is concerned with people's memory, and ability to think about things. First, how would you rate ^FLRespondentName;'s memory at the present time? Would you say it is excellent, very good, good, fair or poor?	Excellent Very good Good Fair Poor	Descriptive	Intensity	memory		b144 Memory functions
CF850_ProxyGettingLost	Now, (thinking about some current behaviors,) does [he/ she] ever get lost in a familiar environment?	Yes No	Descriptive	Confirmation	Loss of orientation to location		b1141 Orientation to place
CF851_ProxyWanderOff	Does [he/ she] ever wander off and not return by [himself/ herself]?	Yes No	Descriptive	Confirmation	Wandering off; similar to item above		b1141 Orientation to place		https://www.nia.nih.gov/health/what-is-dementia puts wandering and getting lost in the same rubric
CF853_ProxyNonExisting	Does [he/ she] ever see or hear things that are not really there?	Yes No	Descriptive	Confirmation	Auditory delusions		b1560 Auditory perception		ICF Browser placed delusions as a related impairment rather than part of description as in the ICF book
MH002_Depression	In the last month, have you been sad or depressed? If participant asks for clarification, say 'by sad or depressed, we mean miserable, in low spirits, or blue'	Yes No	Descriptive	Confirmation	Sadness		b152 Emotional functions
MH007_Sleep	Have you had trouble sleeping recently?	Trouble with sleep or recent change in pattern No trouble sleeping	Descriptive	Confirmation	Sleep		b134 Sleep functions
MH010_Irritability	Have you been irritable recently?	Yes No	Descriptive	Confirmation	Irritability		b1263 Psychic stability
MH013_Fatigue	In the last month, have you had too little energy to do the things you wanted to do?	Yes No	Descriptive	Confirmation	Low energy to do desired activities		b1300 Energy level
MH014_ConcEnter	How is your concentration? For example, can you concentrate on a television programme, film or radio programme?	Difficulty in concentrating on entertainment No such difficulty mentioned	Descriptive	Confirmation	Concentration while watching something		d160 Focusing attention; b140 attention functions
MH015_ConcRead	Can you concentrate on something you read?	Difficulty in concentrating on reading No such difficulty mentioned	Descriptive	Confirmation	Concentration while reading		d160 Focusing attention
HC889_HealthLiteracy	How often do you need to have someone help you when you read instructions, pamphlets, or other written material from your doctor or pharmacy?	Always Often Sometimes Rarely Never	Need/ dependency	Frequency	Understanding medical information Assistance from others		d325 Communicating with - receiving - written messages		This is about understanding written info, since it is health literacy.
AC023_FullEnerg	How often do you feel full of energy these days?	Often Sometimes Rarely Never	Descriptive	Frequency	Energy level		b1300 Energy level
Data source: Swiss Health Survey
Q13.10	Can you see enough to read a book or newspaper? With glasses or contact lenses, if that's what you normally wear.	Yes, without difficulties Yes, with slight difficulties Yes, but with strong difficulties No No answer	Descriptive	Intensity	Seeing	Glasses or contact lenses	b210 Seeing functions	e1151 Assistive products and technology for personal use in daily living
Q14.10	Can you follow an ordinary conversation where 2 other people participate?	Yes, without difficulties Yes, with slight difficulties Yes, but with strong difficulties No No answer	Descriptive	Intensity	conversation		d350 Conversation
Q15.00	Can you talk (speak) without difficulty?	Yes, without difficulties Yes, with slight difficulties Yes, but with strong difficulties No No answer	Descriptive	Intensity	talking, speaking		d330 Speaking
Q16.00	How far can you walk (walk) alone i.e. without assistance, without having to stop and without experiencing severe discomfort?	200M or more, More than some steps but less than 200M, Only some steps, Can't walk at all	Descriptive	Intensity	Walking short and long distances		d4500 Walking short distances d4501 Walking long distances		This is not distance but rather intensity represented by distance. d450 Walking has walkng short and long distances.
1650	Do you have difficulty concentrating for more than 10 minutes?	No, no difficulties Yes, slight difficulties Yes, great difficulties Can't concentrate at all	Descriptive	Intensity	Concentration		b140 Attention functions
1651	Do you have trouble remembering important things?	No, no difficulties Yes, slight difficulties Yes, great difficulties Can't concentrate at all	Descriptive	Intensity	Remembering important things		b144 Memory functions
Q18.00	(Only to persons 65 years and older. For persons under 65 and persons with disabilities, go to question 18.20) I am now going to read you various activities of daily living. Please tell me each time whether you can do it without difficulty, with slight difficulty, with severe difficulty, or not at all INT: do not include temporary health problems! a) Eat independently b) Get in or out of bed or g…	Yes, without difficulties Yes, with slight difficulties Yes, but with strong difficulties No No answer	Dependency	Intensity	a) eating b) changing position c) dressing d) going to the toilet e) taking a bath or shower		a) d550 Eating b) d410 Changing basic body position c) d540 Dressing d) d530 Toileting e) d5101 Washing whole body		Revision consistent with Lausanne 65+ linking
Q18.10	I am now going to read you other everyday activities. Please tell me each time whether you can do it without difficulty, with slight difficulty, with strong difficulty, or not at all. a) Prepare food independently b) Make phone calls independently c) Independent shopping d) Do laundry independently e) Independently do light housework f) Independently do occasional heavy housework g) Take care of …	Yes, without difficulties Yes, with slight difficulties Yes, but with strong difficulties No	Dependency	Intensity	a) preparing food b) making phone calls c) shopping d) doing laundry e) housework f) housework g) taking care of finances h) using transport		a) d630 Preparing meals b) d360 Using communication devices and techniques c) d6200 Shopping d) d6400 Washing and drying clothes and garments e) d640 Doing housework f) d640 Doing housework g) d860 Basic economic transactions h) d470 Using transportation		Revision consistent with Lausanne 65+ linking
Q18.20	(Only to those under 65) Can you use public transportation independently without difficulty? "	Yes, without difficulties Yes, with slight difficulties Yes, but with strong difficulties No No answer	dependency	Intensity	using transport		d470 Using transportation
Q21.00	Tell me if you have had [the following complaint] over the past 4 weeks, a little or a lot. (If currently taking a medicine for a complaint, it means you have that complaint). 1) Back or low back pain 2) General weakness, fatigue, lack of energy. 3) Pain or feeling of pressure in the abdomen 4) Diarrhea, constipation or both 5) Difficulty falling asleep or staying asleep 6) Headache, pressure in …	Not at all A little Strongly	Descriptive	Intensity	1) back pain 2) lack of energy; fatigue 3) pain/discomfort in abdomen 4) defectation functions; Could be divided into diarrhea and constipation 5) sleep functions 6) Pain in the head 7) heart functions 8) Chest pain 10) Pain in upper limbs and neck		1) b28013 Pain in back 2) b1300 Energy level; b4552 Fatiguability 3) b28012 Pain in stomach or abdomen 4) b525 Defecation functions 5) b134 Sleep functions 6) b28010 Pain in head and neck 7) b410 Heart functions 8) b28011 Pain in chest 10) b28014 Pain in upper limb; b28010 Pain in head and neck
2500	I am now going to read you different feeling states. Please tell me each time whether you have felt this way always, most of the time, sometimes, rarely, or never in the last 4 weeks: 1) Very nervous 2) So depressed or upset that nothing could cheer you up 3) Calm, balanced and composed 4) Discouraged and depressed 5) Happy	Always Mostly Sometimes Rarely Never	Descriptive	Frequency	Feelings/Emotions Feeling calm		1) b152 Emotional functions 2) b152 Emotional functions 3) b1263 Psychic stability 4) b152 Emotional functions 5) b152 Emotional functions		This question exists in both questionnaires but it was slightly changed in the SHS 2017
Written questionnaire
Q51	During the last 2 weeks, how often have you felt affected by the following complaints: Please tick the appropriate answer for each line! (Please select the appropriate answer for each line!) a) Little interest or pleasure in your activities? b) Feeling down, melancholy, or hopeless? c) Difficulty falling asleep or staying asleep, or increased sleep? d) Fatigue or feeling of having no energy? e) D…	Never Several days More than half the days Almost every day	Descriptive	Frequency	a) little interest b) Feeling down c) Sleep problems d) Mental fatigue e) Decreased appetite f) low self-confidence g) Concentration problems h) Restlessness		a) b152 Emotional functions b) b152 Emotional functions c) b134 Sleep functions d) b1300 Energy level e) b1302 Appetite f) b1266 Confidence g) b1400 Sustaining attention; d160 Focusing attention h) b1470 Psychomotor control		a) consistent with item 18 in Lausanne 65+ linking; flattening of affect
S6400	How have you felt in the last 4 weeks? a) Full of life b) Full of energy c) Exhausted d) Tired	Always Mostly Sometimes Rarely Never	Descriptive	Frequency	Energy and drive (mental and physical not specified)		b1300 Energy level b455 Exercise tolerance functions		Consistent with linking of Lausanne 65+
S0500	How often do you... a) Have difficulty falling asleep? b) Sleep restlessly? d) Wake up too early in the morning? c) Wake up several times during the night?	Always Sometimes Rarely Never	descriptive	frequency	sleep functions		b134 Sleep functions		Not included in the previous linking. With our criteria, I would include this one in our step 2.
Data source: Lausanne cohort 65+
YOUR HEALTH
5	Have you been bothered, for at least 6 months, by...	joint pain in the legs, shoulders, arms or hands; back pain; chest pain when you exert yourself; shortness of breath, difficulty breathing; a persistent cough; swollen legs; memory lapses that affect your daily life; difficulty concentrating on what you are doing; difficulty making decisions in your daily life; dizziness or lightheadedness; skin problems (e.g., chronic eczema, psoriasis); stomach…	Descriptive	Confirmation	Joint pain back pain chest pain Breathing problems cough Swollen legs memory lapse Concentration problems Problems making decisions Dizziness Skin problems gastrointestinal problems problems with involuntary urine loss sexual functions problems		b28016 Pain in joints b28013 Pain in back b28011 Pain in chest b440 Respiration functions b4501 Functions of coughing s750 Structure of lower extremity b144 Memory functions b1400 Sustaining attention; d160 Focusing attention d177 Making decisions b2401 Dizziness b8 Functions of the skin and related structures b525 Defecation functions b6202 Urinary continence b640 Sexual functions		with exertion is NC (not covered) b4402 Depth of respiration too narrow Swelling NC but s750 can be rated to indicate a problem.
8	In the past 12 months, have you had any problems with your sense of smell, such as not being able to perceive smells or not smelling things as they are supposed to smell?	Yes; No; I do not know	Descriptive	Confirmation	Sense of smell		b255 Smell function
10	In the past 12 months, have you had any problems with your perception of sweet, sour, salty, or bitter taste in food and beverages?	Yes; No; I do not know	Descriptive	Confirmation	Sense of taste		b250 Taste function
CURRENT ENERGY AND WELL-BEING
14	During the past four weeks, have you had a generalized feeling of weakness, weariness, or lack of energy?	Not at all -> go to question 16 A little A lot	Descriptive	Intenstiy	Lack of energy		b1300 Energy level
16	During the last four weeks, have you had difficulty falling asleep or insomnia?	Not at all A little A lot	Descriptive	Intensity	Sleep problems		b134 Sleep functions
17	During the last four weeks, have you often felt sad, depressed or discouraged?	Yes No	descriptive	confirmation	emotional functions, feelings of sadness, depression		b152 Emotional functions
18	During the past four weeks, have you often felt a lack of interest or pleasure in your usual activities?	Yes No	descriptive	confirmation	emotional functions		b152 Emotional functions
19	During the last four weeks, have you often felt worried and anxious?	Yes No	Descriptive	Confirmation	Feeling worried and anxious		b152 Emotional functions		Although b1263 Psychic stability included disposition to being worried, this seems more about affect
20	During the last four weeks, how often did you feel calm, balanced, serene?	Always; Very often; Often; Sometimes; Rarely; Never	Descriptive	Frequency	Feeling calm		b1263 Psychic stability
22	In the past four weeks, how often have you felt strong, energetic and optimistic?	Always; Very often; Often; Sometimes; Rarely; Never	Descriptive	Frequency	Feeling energetic	Feeling optimistic	b1300 Energy level	b1265 Optimism	More about vigor and stamina, even though optimistic is mentioned.
MEMORY AND CONCENTRATION
23	Here is a list of sentences describing difficulties that everyone may encounter in daily life. How often do you encounter these difficulties? a) I have difficulty remembering conversations after a few days b) I have difficulty learning to use a new gadget or device in the house c) When I am interrupted in a reading, I have difficulty finding my way back to where I was d) I have difficulty remembe…	Never Rarely Sometimes Often Very often	Descriptive	Frequency	a) Long-term memory b) Learning to use a new gadgets/devices c) Continuing activity after interruption d) Memory e) Focusing attention f) Short-term memory g) Memory h) Calculating (money) i) Pace of thought related to completing tasks		a) b1441 Long-term memory b) d155 Acquiring skills c) b1401 Shifting attention d) b144 Memory functions e) d160 Focusing attention f) b1440 Short-term memory g) b144 Memory functions h) d172 Calculating i) b1600 Pace of thought		Re (i): Could also be b160 Thought functions
PHYSICAL ACTIVITY AND MOBILITY
30	Do you, for health reasons, have difficulty in... a) Walk 100 meters b) Sitting for about two hours c) Getting up from a chair after sitting for a long time d) Walking up several flights of stairs without stopping e) Walking up one flight of stairs without stopping f) Bending, kneeling or crouching g) Grabbing an object with your arms extended higher than your shoulders h) Pulling or pushing larg…	No difficulty Some difficulties Many difficulties or impossible	Descriptive	Intensity	a) Walk 100 meters b) Maintaining a sitting position c) Standing up d) Going up and down stairs/steps e) Going up and down f) Bending, kneeling or crouching g) Grabbing an object above shoulders h) Pulling or pushing large objects i) Lifting or carrying heavy objects j) Picking up a small object with fingers		a) d4500 Walking short distances b) d4153 Maintaining a sitting position c) d4104 Standing d) und e) d451 Going up and down stairs f) d4105 Bending d4102 Kneeling d4101 Squatting g) d4458 Other specified hand and arm use_Reachiing above shoulder level h) d445 Hand and arm use i) d430 Lifting and carrying objects j) d4400 Picking up		g) is taken from SHARE d) and e) amount of stairs NC h) Suggest 2nd level although pulling and pushing are 3rd level categories under d445 i) weight of object NC
ACTIVITIES OF DAILY LIVING
35	Do you have difficulty, or do you generally receive help, with the following activities because of physical, mental, emotional or memory problems? a) Dressing, including putting on socks and shoes b) Walking across a room c) Taking a bath or shower d) Eating, including cutting food e) Getting in and out of bed f) Using the toilet, including sitting down, standing up g) Doing minor household chore…	No difficulties Difficulties, but no help I get help	Need/ dependency	Intensity	a) Dressing b) Walking across a room c) Washing oneself d) Eating e) Getting in and out of bed f) Toileting g) and h) Doing housework i) Preparing a meal j) Shopping k) Making phone calls l) Taking medication m) Handling finances n) Using a map		a) d540 Dressing b) d4500 Walking short distances c) d5101 Washing whole body d) d550 Eating e) d410 Changing basic body position f) d530 Toileting, d4103 Sitting; d4104 Standing g) and h) d640 Doing housework i) d630 Preparing a meal j) d6200 Shopping k)d360 Using communication devices and techniques l) d5702 Maintaining one's health m) d860 Basic economic transactions n) NC, see SHARE linking -…		e) Not necessarily in from a lying position. Could be sitting on a bed. g) and h) level of household chores NC Some similarities with SHARE; revision consistent with SHARE
Additional questions in lc65c2p15 and lc65c3p09
18	In the past four weeks, to what extent has physical pain limited you in your work or limited you in your work or domestic activities?	Not at all A little bit Moderately Very much A lot	Descriptive	Intensity	Pain		b280 Sensation of pain
lc65c1ex06
Here is a list of activities that you may need to do in your daily life. When I read each one, I need you to indicate whether you are limited a lot, a little, or not at all, due to your current health condition.
2E a.	For moderate physical efforts such as moving a table, vacuuming, playing bowls, does your health limit you a lot, a little, or not at all?	Yes, a lot Yes, a little No, not at all	Descriptive	Intensity	Physical activity		b455 Exercise tolerance functions
2E b.	To climb several flights of stairs, does your health limit you a lot, a little, or not at all?	Yes, a lot Yes, a little No, not at all	Descriptive	Intensity	Going up and down stairs		d451 Going up and down stairs
The next questions are about your emotions and your daily activities.
4E b.	In the past 4 weeks, because of your emotional state (such as feeling sad, nervous or depressed), have you done what you needed to do with less care and attention than usual?	Permanently, Very often, Sometimes, Rarely, Never	Descriptive	Frequency	Emotional state		b152 Emotional functions		Quality of activity NC
5E a.	In the past 4 weeks, how much have you been limited in your work or home activities by physical pain?	Not at all, A little bit, Medium, Many, Very much	descriptive	intensity	limitations due to pain		b280 Sensation of pain
The following questions are about how you have felt over the past 4 weeks. For each question, please indicate the answer that you think is most appropriate.
6E a.	In the last 4 weeks, were there any moments when you felt calm and relaxed?	Permanently, Very often, Sometimes, Rarely, Never	Descriptive	Frequency	Feeling of calm		b1263 Psychic stability
6E b.	In the last 4 weeks, were there any moments when you felt energized?	Permanently, Very often, Sometimes, Rarely, Never	Descriptive	Frequency	Feeling of being energized		b1300 Energy level
6E c.	In the past 4 weeks, have there been times when you have felt sad and depressed?	Permanently, Very often, Sometimes, Rarely, Never	Descriptive	Frequency	Feeling of sadness		b152 Emotional functions
7E	In the last 4 weeks, have there been times when your health, either physical or emotional, has interfered with your social life and your relationships with others, your family, friends, acquaintances?	Permanently, Very often, Sometimes, Rarely, Never	descriptive	frequency	health interfering with activities and participation		d9205 Socializing d710 Basic interpersonal interactions d720 Complex interpersonal interactions d760 Family relationships d740 Formal relationships d750 Informal social relationships		d750 Informal social relationships includes relationships with friends and acquaintances: d7500 Informal relationships with friends; d7502 Informal relationships with acquaintances
Eating
Now I'm going to ask you some questions about your current eating habits.
52E.	Do you have any health problems, medications, or anything else that affects the way you eat?	Yes No	Descriptive	Confirmation	Eating		d550 Eating
54E.	Is there anything (health problem, medication, change in taste, smell, lack of energy, feeling lonely, being depressed or other) that influences the amount of food you eat?	Yes No	Descriptive	Confirmation	Amount of food one eats - appetite		b1302 Appetite
62E.	Do you have a loss of appetite?	Yes, severe; Yes, moderate; Not at all	Descriptive	Intensity	Appetite		b1302 Appetite
Dental health
71E.	Do you have pain or sensitivity in your gums or teeth when you chew food?	No, none Yes, but light Yes, a lot	Descriptive	Intensity	Pain and sensitivity to touch Gums and teeth		b280 Sensation of pain b2702 Sensitivity to pressure s3201 Gums s3200 Teeths
72E.	Can you chew all kinds of food completely?	Yes, without difficulty Yes, but with difficulty No, I swallow it whole	Descriptive	Intensity	ability to chew		b5102 Chewing
Data source: Swiss Household Panel
	During the last 4 weeks, have you suffered from any of the following disorders or health problems? ("not at all", "somewhat", "very much")	Not at all, Somewhat, Very much
116	Bad back or lower back problems		Back pain		Descriptive	Intensity	b280 Sensation of pain
117	General weakness, weariness, or lack of energy		Physical fatigue		Descriptive	Intensity	b455 Exercise tolerance functions; b1300 Energy level		Consistent with linking of Lausanne 65+
118	Difficulty sleeping, or insomnia		Sleeping difficulties		Descriptive	Intensity	b134 Sleep functions		Insomnia is a health condition, but difficulty sleeping is an aspect of functioning
119	Headaches or facial pain		Head and facial pain		Descriptive	Intensity	b280 Sensation of pain
120	Please tell me to what extent, generally, your health is an impediment in your everyday activities, in your housework, your work or leisure activities?	0 means "not at all" and 10 "a great deal"	Impediment to everyday activities due to health; housework; work; leisure		Descriptive	Intensity	d6 Domestic life; d850 Remunerative employment; d855 Non-remunerative employment; d920 Recreation and leisure
138 (previously 129)	Do you often have negative feelings such as having the blues, being desperate, suffering from anxiety or depression, if 0 means "never" and 10 "always"?	0 means "never" and 10 "always"	Emotional functions		Descriptive	Frequency	b152 Emotional functions
139 (previously 130)	Are you often plenty of strength, energy and optimism, if 0 means "never" and 10 "always"?	0 means "never" and 10 "always"	Mental energy; optimism		Descriptive	Frequency	b1300 Energy level b1265 Optimism		Consistent with linking of Lausanne 65+
140	How often have you felt stressed during the last month?	Never Almost never Sometimes Fairly often Very often	Feeling stressed		Descriptive	Frequency	b152 Emotional functions

## Sheet: Table S6 EF
International Journal of Public Health Supplementary file 2 Overview of available functioning data in Switzerland: supporting the use of functioning as a health indicator alongside mortality and morbidity. ﻿Table S6. Results of the linking to the International Classification of Functioning, Disability and Health for the environmental factors for all data sources. (Overview of available functionin…
Item identifier	Wording of item or instruction	Response options	Perspective adopted	Categorization of response options	Main concept	Additional concept	ICF Code of main concept	ICF Code of additional concept	Comments
Data source: Survey of Health, Ageing and Retirement in Europe
PH011_CurrentDrugs	Our next question is about the medication you may be taking. Please look at card 10. Do you currently take drugs at least once a week for problems mentioned on this card?	1. Drugs for high blood cholesterol 2. Drugs for high blood pressure 3. Drugs for coronary or cerebrovascular diseases 4. Drugs for other heart diseases 6. Drugs for diabetes 7. Drugs for joint pain or for joint inflammation 8. Drugs for other pain (e.g. headache, back pain, etc.) 9. Drugs for sleep problems 10. Drugs for anxiety or depression 11. Drugs for osteoporosis 13. Drugs for stomach burn…	Descriptive	Confirmation	Drugs for specific HCs		e1101 Drugs		Do not think it is necessary to specify the type of drug, since the category would be e1108 Other specified products or substances for personal consumption AND then specifying
PH041_UseGlasses	Do you usually wear glasses or contact lenses?	Yes No	Descriptive	Confirmation	Corrective eyewear (glasses, contact lenses)		e1158 Other specified products and technology for personal use in daily living_Corrective eyewar
PH745_HaveHearingAid	Do you have a hearing aid?	Yes No	Descriptive	Confirmation	Hearing aid		e1158 Other specified products and technology for personal use in daily living_Hearing aid
PH050_HelpAct	Thinking about the activities that you have problems with, does anyone ever help you with these activities? Including your partner or other people in your household	Yes No	Need/dependency	Confirmation	Help from others in own household		e3 Support and relationships		e310 Immediate family could be the code, but immediate family can live in different households and not in the same household. Can live with friends (e320) or extended family (e315) in the same household as well. In the same household is NC. code with chapter level: e3 Support and relationships
PH059_UseAids	Please look at card 13. Do you use any of the items listed on this card?	1. A cane or walking stick 2. A zimmer frame or walker 3. A manual wheelchair 4. An electric wheelchair 5. A buggy or scooter 6. Special eating utensils 7. A personal alarm 8. Bars, grabs, rails (to facilitate movements and to keep ones balance) 9. Raised toilet seat with/without arms 10. Incontinence pads 96. None of these 97. other items (specify)	Need/dependency	Confirmation	1. A cane or walking stick 2. A zimmer frame or walker 3. A manual wheelchair 4. An electric wheelchair 5. A buggy or scooter 6. Special eating utensils 7. A personal alarm 8. Bars, grabs, rails for safety and balance 9. Raised toilet seat with/without arms 10. Incontinence pads		1-5) e1201 Assistive products and technology for personal indoor and outdoor mobility and transportation 6 and 7) e1151 Assistive products and technology for personal use in daily living 8) e1503 Design, construction and building products and technology for physical safety of persons in buildings for public use; e1553 Design, construction and building products and technology for physical safety o…		Differentiation between manual or electric wheelchair NC
SP002_HelpFrom	Please look at card 29. Thinking about the last twelve months, has any family member from outside the household, any friend or neighbour given you any kind of help listed on this card?	Yes No	Descriptive	Confirmation	Support from a family member, friend or neighbor not in the same household		e310 Immediate family; e315 Extended family; e320 Friends, e325 Acquaintances, peers, colleagues, neighbours and community members		Not in the same household is NC
SP003_FromWhoHelp	Which[other] family member from outside the household, friend or neighbour has helped you in the last twelve months?	1. Spouse/Partner; 2. Mother; 3. Father; 4. Mother-in-law; 5. Father-in-law; 6. Stepmother; 7. Stepfather; 8. Brother; 9. Sister; 10. Child; 11. Step-child/your current partner's child; 12. Son-in-law; 13. Daughter-in-law; 14. Grandchild; 15. Grandparent; 16. Aunt; 17. Uncle; 18. Niece; 19. Nephew; 20. Other relative; 21. Friend; 22. (Ex-)colleague/co-worker; 23. Neighbour; 24. Ex-spouse/partner;…	Descriptive	Confirmation	Immediate family Extended family Friends Co-workers Community leaders Health professional Personal care providers and assistants		e310 Immediate family e315 Extended family e320 Friends e325 Acquaintances, peers, colleagues, neighbours and community members e355 Health professionals e340 Personal care providers and personal assistants
SP004_TypesOfHelp	Please look at card 29. Which types of help has this person provided in the last twelve months?_x000B_	SET OF 1. personal care, e.g. dressing, bathing or showering, eating, getting in or out of bed, using the toilet 2. practical household help, e.g. with home repairs, gardening, transportation, shopping, household chores 3. help with paperwork, such as filling out forms, settling financial or legal matters	Need or dependency	Confirmation	Receiving help from others	dressing, washing onewelf, eating, changing body position, toileting, household work, transportation, shopping, financial work	e3 Support and relationships	d540 dressing, d510 washing oneself, d550 eating, d410 changing basic body position, d530 toileting, d640 doing housework, d650 caring for household objects; d470 using transportation, d620 acquisition goods and service, d860 basic economic transaction
SP005_HowOftenHelpRec	In the last twelve months how often altogether have you received such help from this person? Was it...	About daily About every week About every month Less often	Need or dependency	frequency	support and relationship		e3 Support and relationships
SP007_OtherHelper	(Please look at card 29) Is there any other family member from outside the household, friend or neighbour who has given you personal care or practical household help?	Yes No	Need or dependency	Confirmation	Immediate family Extended family Friends Neighbor		e310 Immediate family e315 Extended family e320 Friends e325 Acquaintances, peers, colleagues, neighbours and community members
SP020_RecHelpPersCareInHH_x000B_	And is there someone living in this household who has helped you regularly during the last twelve months with personal care, such as washing, getting out of bed, or dressing?	1. Yes 5. No	Need or dependency	Confirmation	Help from someone in one's household for self-care		e3 Support and relationships		I the same household is NC
SP021_FromWhomHelpInHH	Who is that?	SET OF 1. Spouse/Partner _x000B_2. Mother_x000B_3. Father_x000B_4. Mother-in-law_x000B_5. Father-in-law_x000B_6. Stepmother_x000B_7. Stepfather_x000B_8. Brother_x000B_9. Sister_x000B_10. Child_x000B_11. Step-child/your current partner's child 12. Son-in-law_x000B_13. Daughter-in-law_x000B_14. Grandchild_x000B_15. Grandparent_x000B_16. Aunt_x000B_17. Uncle_x000B_18. Niece_x000B_19. Nephew_x000B_20…	Need or dependency	Confirmation	Immediate family Extended family Friends Co-workers Community leaders Health professional Personal care providers and assistants		e310 Immediate family e315 Extended family e320 Friends e325 Acquaintances, peers, colleagues, neighbours and community members e355 Health professionals e340 Personal care providers and personal assistants
HO054_Elevator	Does your home have an elevator?	Yes No	Descriptive	Confirmation	Home with elevator		e1501 Design, construction and building products and technology for gaining access to facilities inside buildings for public use
HH010_OtherIncome	Some households receive payments such as housing allowances, child benefits, poverty relief etc. Has your household or anyone in your household received any such payments in ^FLLastYear;?	Yes No	Descriptive	Confirmation	Social welfare payments		e5700 Social security services
AS065_HasIndRetAcc	Do you[or][your][husband/ wife/ partner] currently have any money in individual retirement accounts?_x000B_	Yes No	Descriptive	Confirmation	Retirement assets		e1650 Financial assets
AS066_HasContSav	Do you[or][your][husband/ wife/ partner] currently have any money in contractual saving for housing?	Yes No	Descriptive	Confirmation	Morgage/Housing loan		e1650 Financial assets
AS067_HasLifeIns	Do you[or][your][husband/ wife/ partner] currently own any life insurance policies?	Yes No	Descriptive	Confirmation	Life insurance policy		e1650 Financial assets
AS064_HasMutFunds	Do you[or][your][husband/ wife/ partner] currently have any money in mutual funds or managed investment accounts?	Yes No	Descriptive	Confirmation	Mutual funds money		e1650 Financial assets
AS063_HasStocks	Do you[or][your][husband/ wife/ partner] currently have any money in stocks or shares that are listed or unlisted on stockmarket?	Yes No	Descriptive	Confirmation	Stocks/Shares		e1650 Financial assets
AS062_HasBonds	Do you[or][your][husband/ wife/ partner] currently have any money in government or corporate bonds?	Yes No	Descriptive	Confirmation	Financial bonds		e1650 Financial assets
AS060_HasBankAcc	Do you[or][your][husband/ wife/ partner] currently have a bank account, or transaction account, or saving account or postal account?	Yes No	Descriptive	Confirmation	Bank account		e1650 Financial assets
AS641_OwnFirm	Do you[or][your][husband/ wife/ partner] currently own a firm, company, or business either entirely or as a partial ownership?	Yes No	Descriptive	Confirmation	Own company		e165 Assets
Data source: Swiss Health Survey
3120	How often have you received help for health reasons from these people around you?	Several times a week 1 time per week 1 time every 2 weeks 1 time per month Less than 1 time per month	Need/dependency	Frequency	Need help from a person from one's surroundings due to health reasons		e310 Immediate family, e315 Extended family, e320 Friends, e325 Acquaintances, peers, colleagues, neighbours and community members
3121a	From whom did you get help? Is it one or more persons... a) ... in your household b) ... from your family, relatives, i.e. not in the same household c) ... neighbours, acquaintances, friends d) ... within the framework of a club, church or other organization	Yes No	Need/dependency	Confirmation	a) Support from a person in the same household b) Support from a family member not in the same household c) Support from neighbours, friends d) Support from members of the community like clubs, church and other organizations		a) e3 Support and relationships b) e310 Immediate family, e315 Extended family c) e320 Friends; e325 Acquaintances, peers, colleagues, neighbours and community members d) e325 Acquaintances, peers, colleagues, neighbours and community members		a) e310 Immediate family could be the code, but immediate family can live in different households and not in the same household. Can live with friends (e320) or extended family (e315) in the same household as well. In the same household is NC. code with chapter level: e3 Support and relationships b) Not in the same household is NC
Written questionnaire
Q44	﻿Again, please use the scale to indicate the extent to which you are exposed to the following conditions in your work: Please tick the appropriate answer for each line! (Please select the appropriate answer for each line!) a) Vibrations from tools, machines, etc b) Heavy noise so that you can only talk to others in a loud voice c) High temperatures so that you sweat even when you are not working …	All or almost all the time About three quarters of the time About half the time About a quarter of the time Never or almost never	descriptive	frequency	work conditions a) vibrations b) noise c) temperature d) temperature e) air pollution and other pollution f) passive smoke		a) e255 Vibrations b) e250 Sound c) e2250 Temperature d) e2250 Temperature e) e260 Air quality; e298 Other specified natural environment and human-made changes to environment_Various source of pollution f) e260 Air quality
Q45	Have you experienced the following in the workplace in the last 12 months: Please check all that apply! (Please check all that apply!)	a) Discrimination due to your age b) Discrimination due to your gender c) Discrimination due to your nationality, ethnicity or skin color d) Discrimination due to a disability e) Verbal violence f) Threats and humiliation I have not experienced any of these disadvantages or violence	descriptive	Confirmation	a-d) Discrimination due to various reasons e) and f) Verbal violence Work conditions		a-d) e499 Attitudes, unspecified e-f) e235 Human-caused events		These are all EF not what the person does, thus d-codes are not appropriate
Data source: Lausanne cohort 65+
YOUR HEALTH
6	Are you currently taking medication at least once a week?	to lower blood pressure (hypertension); to lower cholesterol; for the heart; for asthma; for diabetes; for pain or inflammation in the joints, rheumatism; for other pains (headaches, backaches, etc.); for sleep problems (sleeping pills); for anxiety or depression (painkillers, tranquilizers, antidepressants); for menopause or osteoporosis, in the form of hormones (estrogens); for other problems: …	Descriptive	Confirmation	Drugs for specific HCs		e1101 Drugs		Took same linking from SHARE item PH-11. Could also be d5702 Maintaining one's health Do not think it is necessary to specify the type of drug, since the category would be e1108 Other specified products or substances for personal consumption AND then specifying
ENVIRONMENT AND LIVING SITUATION
48	Are you currently living in a sheltered apartment? A sheltered apartment is a private apartment that offers: 1) an adapted architecture allowing access for people with limited mobility, 2) an alarm system with a call response system, for example in case of a fall, and 3) community spaces, in the building or near it, which allow for exchanges or various activities. Assistance (housekeeping, meals …	Yes No	Descriptive	Confirmation	Sheltered housing		e5250 housing services
49	Are you currently living in a medical-social institution (EMS or long-stay hospital)?	Yes No	Descriptive	Confirmation	Medical-social institutional housing		e5250 housing services
50	Have you had supplementary insurance for private or semi-private hospitalization in the last 12 months?	yes No Don't know	Descriptive	Confirmation	Supplementary insurance		e1650 Financial assets		See SHARE item about life insurance
51	Do you currently receive subsidies from the canton for your health insurance premiums?	yes No Don't know	Descriptive	Confirmation	Insurance subsidies(social program)		e 5700 Social security services
52	Do you currently receive supplementary benefits (PC) from the AVS?	yes No Don't know	Descriptive	Confirmation	Supplementary retirement insurance (social program)		e 5700 Social security services		AVS is retirement program
Introduction to testing
17X.	Do you sometimes use a cane or other device to get around your home? you or outside?	Yes No	Descriptive	Confirmation	Mobility device itself	Use of mobility device	e1201 Assistive products and technology for personal indoor and outdoor mobility and transportation	d465 Moving around using equipment
ADDITIONAL INFORMATION
The end of this document is to be completed by the reviewer alone
100C. A	Does the person usually wear a hearing aid?	Yes No	Dependency	Confirmation	hearing device	Use of hearing device	e1251 Assistive products and technology for communication	d3608 Other specified using communication devices and techniques
Data source: Swiss Household Panel
SHP Individual Questionnaire (wave 22)
137	Do you need to take medication in order to be able to function in everyday life, if 0 means "not at all" and 10 "a great deal"?	0-10	Need/dependency	intensity	Need medication		e1101 Drugs		Change to perspective is consistent with linking of Lausanne 65+
261	Work conditions: noise, dirtiness - Does your job expose you to...strong noises or dirtiness	Yes No	Descriptive	Confirmation	Noise Cleanliness		e250 Sound e298 Other specified natural environment and human-made changes to environment_Cleanliness		Specification "cleanliness" is more neutral than "dirtiness".
382	Since (month, year) have you received family or child allowances?	Yes No	Descriptive	Confirmation	Family/child allowances from the public authorities		e5700 Social security services
388	Have you received a state pension since (month/year), including additional benefits, widow(er)'s or orphan's pension?	Yes No	Descriptive	Confirmation	State pension		e5700 Social security services
393	Have you received a disability pension, including additional benefits, since (month/year)?	Yes No	Descriptive	Confirmation	Disability pension		e5700 Social security services
398	Have you received money from your pension fund since (month/year)?	Yes No	Descriptive	Confirmation	Work-related pension fund		e5700 Social security services
405	Have you received money from a unemployment insurance since (month/year)?	Yes No	Descriptive	Confirmation	Unemployment insurance		e5700 Social security services
426	Have you received money from private persons who are not part of your household since (month/year), i.e. maintenance/alimony, or financial help from relatives?	Yes No	Descriptive	Confirmation	Financial support from relatives		e1650 Financial assets	e310 Immediate family e315 Extended family	Although these are types of financial support, they are still financial support from private persons
437	Since (month-year), have you received an income from renting real estate property?	Yes No	Descriptive	Confirmation	Income from rental property		e1650 Financial assets		Consistent with SHARE linking
441	Since (month-year), have you received interests or dividends from your wealth or your investments?	Yes No	Descriptive	Confirmation	Interest on investments		e1650 Financial assets
446	Since (month/year), have you received money from other sources such as a 3rd pillar or an inheritance?	Yes No	Descriptive	Confirmation	Private sources of income		e1650 Financial assets
SHP - Household questionnaire (wave 22)
45	Are you faced with any of the following problems concerning your accommodation? Badly heated accommodation.	Yes No	Descriptive	Confirmation	Badly heated housing		e2250 Temperature e5150 Architecture and construction services
46	Noise from neighbours or noise from the street (traffic, business, factories etc.).	Yes No	Descriptive	Confirmation	Noise		e250 Sound
47	Problems with pollution, environment, linked to traffic or presence of industry.	Yes No	Descriptive	Confirmation	Pollution		e235 Human-caused events e260 Air quality
48	Crime, violence or vandalism in the area	Yes No	Descriptive	Confirmation	Crime/Violence		e235 Human-caused events
49	Badly insulated accomodation	Yes No	Descriptive	Confirmation	Bad insulation		e5150 Architecture and construction services		Did not include temperature, sound, vibration etc. since these EFs were not specified
51	Is the accommodation subsidized or do you get a state or private housing subsidy?	Yes No	Descriptive	Confirmation	Subsidized housing		e525 Housing services, systems and policies		See linking Lausanne 65+
145	Households > one adult:Since (month, year), have you or a member of the current household received financial help for your health insurance premium ? Households = one adult:Since (month, year), have you received financial help for your health insurance premium?	Yes No	Descriptive	Confirmation	Financial assistance for health insurance		e5700 Social security services		See linking Lausanne 65+
161	Do you get help regularly from someone not part of your household, either for housework, childcare, or care of elderly or handicapped persons living in your household?	Yes No	Need/dependency	Confirmation	Assistance of others for household, childcare, care for elderly or disabled		e3 Support and relationships		Type/role of person helping not specified
162	And what for..........? For Housework.	Yes No	Need/dependency	Confirmation	Person receiving help	for doing housework	e3 Support and relationships	d640 Doing household	Help is for the person and for doing housework
163	Who takes care of the housework? (Outside help) ... Family, relative.	Yes No	Need/dependency	Confirmation	Family/extended family		e310 Immediate family e315 Extended family
165	Friends, neighbours.	Yes No	Need/dependency	Confirmation	Friends Neighbours		e320 Friends e325 Acquaintances, peers, colleagues, neighbours and community members
167	Specialised services (cleaning lady, cleaning firm).	Yes No	Need/dependency	Confirmation	help from specialised services		e360 Other professionals
173	And what for..........? ... For care of elderly persons.	Yes No	Need/dependency	Confirmation	Task for which help is given		ND		Care of elderly not Assisting others, since this is not what the person does
174	Who looks after this/these elderly person(s)? ... Family, relative.	Yes No	Need/dependency	Confirmation	Family/extended family		e310 Immediate family e315 Extended family
176	... Friends, neighbours.	Yes No	Need/dependency	Confirmation	Friends Neighbours		e320 Friends e325 Acquaintances, peers, colleagues, neighbours and community members
178	... Specialised services (nurse, carer).	Yes No	Need/dependency	Confirmation	Healthcare Personal care provider		e355 Health professionals; e340 Personal care providers and personal assistants
